# Supplementary material for: Global tissue-specific transcriptome analysis of Citrus sinensis fruit across six developmental stages
Source: Sci Data. 2019 Aug 21;6:153. doi: 10.1038/s41597-019-0162-y (PMC6704135; doi:10.1038/s41597-019-0162-y)
Supplement: Supplementary file 1 — Download metadata file [file 41597_2019_162_MOESM1_ESM.zip]

Archive with 3 entries (3 files):
- a_Wu395A_assay.txt
- s_Wu395A_study.txt
- i_Investigation.txt
