# Supplementary material for: Global tissue-specific transcriptome analysis of Citrus sinensis fruit across six developmental stages
Source: Sci Data. 2019 Aug 21;6:153. doi: 10.1038/s41597-019-0162-y (PMC6704135; doi:10.1038/s41597-019-0162-y)
Supplement: Supplementary file 1 — Download metadata file [file 41597_2019_162_MOESM1_ESM.zip › a_Wu395A_assay.txt]

Sample Name	Protocol REF	Parameter Value[instrument]	Parameter Value[manufacturer]	Assay Name	Raw Data File	Comment[Data Repository]	Comment[Data Record Accession]	Comment[Data Record URI]	Protocol REF	Derived Data File	Comment[Data Repository]	Comment[Data Record Accession]	Comment[Data Record URI]
EP_1_1	RNA extraction, library construction, and RNA sequencing	HiSeq 4000	Illumina	SRR8494569	SRX5299135	NCBI Sequence Read Archive	SRP182638	https://identifiers.org/ncbi/insdc.sra:SRP182638	Preprocessing of sequencing data	GSM3581015	Gene Expression Omnibus	GSE125726	https://identifiers.org/geo:GSE125726
EP_1_2	RNA extraction, library construction, and RNA sequencing	HiSeq 4000	Illumina	SRR8494570	SRX5299136	NCBI Sequence Read Archive	SRP182638	https://identifiers.org/ncbi/insdc.sra:SRP182638	Preprocessing of sequencing data	GSM3581016	Gene Expression Omnibus	GSE125726	https://identifiers.org/geo:GSE125726
EP_1_3	RNA extraction, library construction, and RNA sequencing	HiSeq 4000	Illumina	SRR8494571	SRX5299137	NCBI Sequence Read Archive	SRP182638	https://identifiers.org/ncbi/insdc.sra:SRP182638	Preprocessing of sequencing data	GSM3581017	Gene Expression Omnibus	GSE125726	https://identifiers.org/geo:GSE125726
EP_2_1	RNA extraction, library construction, and RNA sequencing	HiSeq 4000	Illumina	SRR8494572	SRX5299138	NCBI Sequence Read Archive	SRP182638	https://identifiers.org/ncbi/insdc.sra:SRP182638	Preprocessing of sequencing data	GSM3581018	Gene Expression Omnibus	GSE125726	https://identifiers.org/geo:GSE125726
EP_2_2	RNA extraction, library construction, and RNA sequencing	HiSeq 4000	Illumina	SRR8494573	SRX5299139	NCBI Sequence Read Archive	SRP182638	https://identifiers.org/ncbi/insdc.sra:SRP182638	Preprocessing of sequencing data	GSM3581019	Gene Expression Omnibus	GSE125726	https://identifiers.org/geo:GSE125726
EP_2_3	RNA extraction, library construction, and RNA sequencing	HiSeq 4000	Illumina	SRR8494574	SRX5299140	NCBI Sequence Read Archive	SRP182638	https://identifiers.org/ncbi/insdc.sra:SRP182638	Preprocessing of sequencing data	GSM3581020	Gene Expression Omnibus	GSE125726	https://identifiers.org/geo:GSE125726
EP_3_1	RNA extraction, library construction, and RNA sequencing	HiSeq 4000	Illumina	SRR8494575	SRX5299141	NCBI Sequence Read Archive	SRP182638	https://identifiers.org/ncbi/insdc.sra:SRP182638	Preprocessing of sequencing data	GSM3581021	Gene Expression Omnibus	GSE125726	https://identifiers.org/geo:GSE125726
EP_3_2	RNA extraction, library construction, and RNA sequencing	HiSeq 4000	Illumina	SRR8494576	SRX5299142	NCBI Sequence Read Archive	SRP182638	https://identifiers.org/ncbi/insdc.sra:SRP182638	Preprocessing of sequencing data	GSM3581022	Gene Expression Omnibus	GSE125726	https://identifiers.org/geo:GSE125726
EP_3_3	RNA extraction, library construction, and RNA sequencing	HiSeq 4000	Illumina	SRR8494577	SRX5299199	NCBI Sequence Read Archive	SRP182638	https://identifiers.org/ncbi/insdc.sra:SRP182638	Preprocessing of sequencing data	GSM3581023	Gene Expression Omnibus	GSE125726	https://identifiers.org/geo:GSE125726
EP_4_1	RNA extraction, library construction, and RNA sequencing	HiSeq 4000	Illumina	SRR8494578	SRX5299200	NCBI Sequence Read Archive	SRP182638	https://identifiers.org/ncbi/insdc.sra:SRP182638	Preprocessing of sequencing data	GSM3581024	Gene Expression Omnibus	GSE125726	https://identifiers.org/geo:GSE125726
EP_4_2	RNA extraction, library construction, and RNA sequencing	HiSeq 4000	Illumina	SRR8494579	SRX5299201	NCBI Sequence Read Archive	SRP182638	https://identifiers.org/ncbi/insdc.sra:SRP182638	Preprocessing of sequencing data	GSM3581025	Gene Expression Omnibus	GSE125726	https://identifiers.org/geo:GSE125726
EP_4_3	RNA extraction, library construction, and RNA sequencing	HiSeq 4000	Illumina	SRR8494580	SRX5299202	NCBI Sequence Read Archive	SRP182638	https://identifiers.org/ncbi/insdc.sra:SRP182638	Preprocessing of sequencing data	GSM3581026	Gene Expression Omnibus	GSE125726	https://identifiers.org/geo:GSE125726
EP_5_1	RNA extraction, library construction, and RNA sequencing	HiSeq 4000	Illumina	SRR8494581	SRX5299203	NCBI Sequence Read Archive	SRP182638	https://identifiers.org/ncbi/insdc.sra:SRP182638	Preprocessing of sequencing data	GSM3581027	Gene Expression Omnibus	GSE125726	https://identifiers.org/geo:GSE125726
EP_5_2	RNA extraction, library construction, and RNA sequencing	HiSeq 4000	Illumina	SRR8494582	SRX5299204	NCBI Sequence Read Archive	SRP182638	https://identifiers.org/ncbi/insdc.sra:SRP182638	Preprocessing of sequencing data	GSM3581028	Gene Expression Omnibus	GSE125726	https://identifiers.org/geo:GSE125726
EP_5_3	RNA extraction, library construction, and RNA sequencing	HiSeq 4000	Illumina	SRR8494583	SRX5299205	NCBI Sequence Read Archive	SRP182638	https://identifiers.org/ncbi/insdc.sra:SRP182638	Preprocessing of sequencing data	GSM3581029	Gene Expression Omnibus	GSE125726	https://identifiers.org/geo:GSE125726
EP_6_1	RNA extraction, library construction, and RNA sequencing	HiSeq 4000	Illumina	SRR8494584	SRX5299206	NCBI Sequence Read Archive	SRP182638	https://identifiers.org/ncbi/insdc.sra:SRP182638	Preprocessing of sequencing data	GSM3581030	Gene Expression Omnibus	GSE125726	https://identifiers.org/geo:GSE125726
EP_6_2	RNA extraction, library construction, and RNA sequencing	HiSeq 4000	Illumina	SRR8494585	SRX5299143	NCBI Sequence Read Archive	SRP182638	https://identifiers.org/ncbi/insdc.sra:SRP182638	Preprocessing of sequencing data	GSM3581031	Gene Expression Omnibus	GSE125726	https://identifiers.org/geo:GSE125726
EP_6_3	RNA extraction, library construction, and RNA sequencing	HiSeq 4000	Illumina	SRR8494586	SRX5299144	NCBI Sequence Read Archive	SRP182638	https://identifiers.org/ncbi/insdc.sra:SRP182638	Preprocessing of sequencing data	GSM3581032	Gene Expression Omnibus	GSE125726	https://identifiers.org/geo:GSE125726
AL_1_1	RNA extraction, library construction, and RNA sequencing	HiSeq 4000	Illumina	SRR8494587	SRX5299145	NCBI Sequence Read Archive	SRP182638	https://identifiers.org/ncbi/insdc.sra:SRP182638	Preprocessing of sequencing data	GSM3581033	Gene Expression Omnibus	GSE125726	https://identifiers.org/geo:GSE125726
AL_1_2	RNA extraction, library construction, and RNA sequencing	HiSeq 4000	Illumina	SRR8494588	SRX5299146	NCBI Sequence Read Archive	SRP182638	https://identifiers.org/ncbi/insdc.sra:SRP182638	Preprocessing of sequencing data	GSM3581034	Gene Expression Omnibus	GSE125726	https://identifiers.org/geo:GSE125726
AL_1_3	RNA extraction, library construction, and RNA sequencing	HiSeq 4000	Illumina	SRR8494589	SRX5299147	NCBI Sequence Read Archive	SRP182638	https://identifiers.org/ncbi/insdc.sra:SRP182638	Preprocessing of sequencing data	GSM3581035	Gene Expression Omnibus	GSE125726	https://identifiers.org/geo:GSE125726
AL_2_1	RNA extraction, library construction, and RNA sequencing	HiSeq 4000	Illumina	SRR8494590	SRX5299148	NCBI Sequence Read Archive	SRP182638	https://identifiers.org/ncbi/insdc.sra:SRP182638	Preprocessing of sequencing data	GSM3581036	Gene Expression Omnibus	GSE125726	https://identifiers.org/geo:GSE125726
AL_2_2	RNA extraction, library construction, and RNA sequencing	HiSeq 4000	Illumina	SRR8494591	SRX5299149	NCBI Sequence Read Archive	SRP182638	https://identifiers.org/ncbi/insdc.sra:SRP182638	Preprocessing of sequencing data	GSM3581037	Gene Expression Omnibus	GSE125726	https://identifiers.org/geo:GSE125726
AL_2_3	RNA extraction, library construction, and RNA sequencing	HiSeq 4000	Illumina	SRR8494592	SRX5299150	NCBI Sequence Read Archive	SRP182638	https://identifiers.org/ncbi/insdc.sra:SRP182638	Preprocessing of sequencing data	GSM3581038	Gene Expression Omnibus	GSE125726	https://identifiers.org/geo:GSE125726
AL_3_1	RNA extraction, library construction, and RNA sequencing	HiSeq 4000	Illumina	SRR8494593	SRX5299151	NCBI Sequence Read Archive	SRP182638	https://identifiers.org/ncbi/insdc.sra:SRP182638	Preprocessing of sequencing data	GSM3581039	Gene Expression Omnibus	GSE125726	https://identifiers.org/geo:GSE125726
AL_3_2	RNA extraction, library construction, and RNA sequencing	HiSeq 4000	Illumina	SRR8494594	SRX5299152	NCBI Sequence Read Archive	SRP182638	https://identifiers.org/ncbi/insdc.sra:SRP182638	Preprocessing of sequencing data	GSM3581040	Gene Expression Omnibus	GSE125726	https://identifiers.org/geo:GSE125726
AL_3_3	RNA extraction, library construction, and RNA sequencing	HiSeq 4000	Illumina	SRR8494595	SRX5299153	NCBI Sequence Read Archive	SRP182638	https://identifiers.org/ncbi/insdc.sra:SRP182638	Preprocessing of sequencing data	GSM3581041	Gene Expression Omnibus	GSE125726	https://identifiers.org/geo:GSE125726
AL_4_1	RNA extraction, library construction, and RNA sequencing	HiSeq 4000	Illumina	SRR8494596	SRX5299154	NCBI Sequence Read Archive	SRP182638	https://identifiers.org/ncbi/insdc.sra:SRP182638	Preprocessing of sequencing data	GSM3581042	Gene Expression Omnibus	GSE125726	https://identifiers.org/geo:GSE125726
AL_4_2	RNA extraction, library construction, and RNA sequencing	HiSeq 4000	Illumina	SRR8494597	SRX5299155	NCBI Sequence Read Archive	SRP182638	https://identifiers.org/ncbi/insdc.sra:SRP182638	Preprocessing of sequencing data	GSM3581043	Gene Expression Omnibus	GSE125726	https://identifiers.org/geo:GSE125726
AL_4_3	RNA extraction, library construction, and RNA sequencing	HiSeq 4000	Illumina	SRR8494598	SRX5299156	NCBI Sequence Read Archive	SRP182638	https://identifiers.org/ncbi/insdc.sra:SRP182638	Preprocessing of sequencing data	GSM3581044	Gene Expression Omnibus	GSE125726	https://identifiers.org/geo:GSE125726
AL_5_1	RNA extraction, library construction, and RNA sequencing	HiSeq 4000	Illumina	SRR8494599	SRX5299157	NCBI Sequence Read Archive	SRP182638	https://identifiers.org/ncbi/insdc.sra:SRP182638	Preprocessing of sequencing data	GSM3581045	Gene Expression Omnibus	GSE125726	https://identifiers.org/geo:GSE125726
AL_5_2	RNA extraction, library construction, and RNA sequencing	HiSeq 4000	Illumina	SRR8494600	SRX5299158	NCBI Sequence Read Archive	SRP182638	https://identifiers.org/ncbi/insdc.sra:SRP182638	Preprocessing of sequencing data	GSM3581046	Gene Expression Omnibus	GSE125726	https://identifiers.org/geo:GSE125726
AL_5_3	RNA extraction, library construction, and RNA sequencing	HiSeq 4000	Illumina	SRR8494601	SRX5299159	NCBI Sequence Read Archive	SRP182638	https://identifiers.org/ncbi/insdc.sra:SRP182638	Preprocessing of sequencing data	GSM3581047	Gene Expression Omnibus	GSE125726	https://identifiers.org/geo:GSE125726
AL_6_1	RNA extraction, library construction, and RNA sequencing	HiSeq 4000	Illumina	SRR8494602	SRX5299160	NCBI Sequence Read Archive	SRP182638	https://identifiers.org/ncbi/insdc.sra:SRP182638	Preprocessing of sequencing data	GSM3581048	Gene Expression Omnibus	GSE125726	https://identifiers.org/geo:GSE125726
AL_6_2	RNA extraction, library construction, and RNA sequencing	HiSeq 4000	Illumina	SRR8494603	SRX5299161	NCBI Sequence Read Archive	SRP182638	https://identifiers.org/ncbi/insdc.sra:SRP182638	Preprocessing of sequencing data	GSM3581049	Gene Expression Omnibus	GSE125726	https://identifiers.org/geo:GSE125726
AL_6_3	RNA extraction, library construction, and RNA sequencing	HiSeq 4000	Illumina	SRR8494604	SRX5299162	NCBI Sequence Read Archive	SRP182638	https://identifiers.org/ncbi/insdc.sra:SRP182638	Preprocessing of sequencing data	GSM3581050	Gene Expression Omnibus	GSE125726	https://identifiers.org/geo:GSE125726
SM_1_1	RNA extraction, library construction, and RNA sequencing	HiSeq 4000	Illumina	SRR8494605	SRX5299163	NCBI Sequence Read Archive	SRP182638	https://identifiers.org/ncbi/insdc.sra:SRP182638	Preprocessing of sequencing data	GSM3581051	Gene Expression Omnibus	GSE125726	https://identifiers.org/geo:GSE125726
SM_1_2	RNA extraction, library construction, and RNA sequencing	HiSeq 4000	Illumina	SRR8494606	SRX5299164	NCBI Sequence Read Archive	SRP182638	https://identifiers.org/ncbi/insdc.sra:SRP182638	Preprocessing of sequencing data	GSM3581052	Gene Expression Omnibus	GSE125726	https://identifiers.org/geo:GSE125726
SM_1_3	RNA extraction, library construction, and RNA sequencing	HiSeq 4000	Illumina	SRR8494607	SRX5299165	NCBI Sequence Read Archive	SRP182638	https://identifiers.org/ncbi/insdc.sra:SRP182638	Preprocessing of sequencing data	GSM3581053	Gene Expression Omnibus	GSE125726	https://identifiers.org/geo:GSE125726
SM_2_1	RNA extraction, library construction, and RNA sequencing	HiSeq 4000	Illumina	SRR8494608	SRX5299166	NCBI Sequence Read Archive	SRP182638	https://identifiers.org/ncbi/insdc.sra:SRP182638	Preprocessing of sequencing data	GSM3581054	Gene Expression Omnibus	GSE125726	https://identifiers.org/geo:GSE125726
SM_2_2	RNA extraction, library construction, and RNA sequencing	HiSeq 4000	Illumina	SRR8494609	SRX5299167	NCBI Sequence Read Archive	SRP182638	https://identifiers.org/ncbi/insdc.sra:SRP182638	Preprocessing of sequencing data	GSM3581055	Gene Expression Omnibus	GSE125726	https://identifiers.org/geo:GSE125726
SM_2_3	RNA extraction, library construction, and RNA sequencing	HiSeq 4000	Illumina	SRR8494610	SRX5299168	NCBI Sequence Read Archive	SRP182638	https://identifiers.org/ncbi/insdc.sra:SRP182638	Preprocessing of sequencing data	GSM3581056	Gene Expression Omnibus	GSE125726	https://identifiers.org/geo:GSE125726
SM_3_1	RNA extraction, library construction, and RNA sequencing	HiSeq 4000	Illumina	SRR8494611	SRX5299169	NCBI Sequence Read Archive	SRP182638	https://identifiers.org/ncbi/insdc.sra:SRP182638	Preprocessing of sequencing data	GSM3581057	Gene Expression Omnibus	GSE125726	https://identifiers.org/geo:GSE125726
SM_3_2	RNA extraction, library construction, and RNA sequencing	HiSeq 4000	Illumina	SRR8494612	SRX5299170	NCBI Sequence Read Archive	SRP182638	https://identifiers.org/ncbi/insdc.sra:SRP182638	Preprocessing of sequencing data	GSM3581058	Gene Expression Omnibus	GSE125726	https://identifiers.org/geo:GSE125726
SM_3_3	RNA extraction, library construction, and RNA sequencing	HiSeq 4000	Illumina	SRR8494613	SRX5299171	NCBI Sequence Read Archive	SRP182638	https://identifiers.org/ncbi/insdc.sra:SRP182638	Preprocessing of sequencing data	GSM3581059	Gene Expression Omnibus	GSE125726	https://identifiers.org/geo:GSE125726
SM_4_1	RNA extraction, library construction, and RNA sequencing	HiSeq 4000	Illumina	SRR8494614	SRX5299172	NCBI Sequence Read Archive	SRP182638	https://identifiers.org/ncbi/insdc.sra:SRP182638	Preprocessing of sequencing data	GSM3581060	Gene Expression Omnibus	GSE125726	https://identifiers.org/geo:GSE125726
SM_4_2	RNA extraction, library construction, and RNA sequencing	HiSeq 4000	Illumina	SRR8494615	SRX5299173	NCBI Sequence Read Archive	SRP182638	https://identifiers.org/ncbi/insdc.sra:SRP182638	Preprocessing of sequencing data	GSM3581061	Gene Expression Omnibus	GSE125726	https://identifiers.org/geo:GSE125726
SM_4_3	RNA extraction, library construction, and RNA sequencing	HiSeq 4000	Illumina	SRR8494616	SRX5299174	NCBI Sequence Read Archive	SRP182638	https://identifiers.org/ncbi/insdc.sra:SRP182638	Preprocessing of sequencing data	GSM3581062	Gene Expression Omnibus	GSE125726	https://identifiers.org/geo:GSE125726
SM_5_1	RNA extraction, library construction, and RNA sequencing	HiSeq 4000	Illumina	SRR8494617	SRX5299175	NCBI Sequence Read Archive	SRP182638	https://identifiers.org/ncbi/insdc.sra:SRP182638	Preprocessing of sequencing data	GSM3581063	Gene Expression Omnibus	GSE125726	https://identifiers.org/geo:GSE125726
SM_5_2	RNA extraction, library construction, and RNA sequencing	HiSeq 4000	Illumina	SRR8494618	SRX5299176	NCBI Sequence Read Archive	SRP182638	https://identifiers.org/ncbi/insdc.sra:SRP182638	Preprocessing of sequencing data	GSM3581064	Gene Expression Omnibus	GSE125726	https://identifiers.org/geo:GSE125726
SM_5_3	RNA extraction, library construction, and RNA sequencing	HiSeq 4000	Illumina	SRR8494619	SRX5299177	NCBI Sequence Read Archive	SRP182638	https://identifiers.org/ncbi/insdc.sra:SRP182638	Preprocessing of sequencing data	GSM3581065	Gene Expression Omnibus	GSE125726	https://identifiers.org/geo:GSE125726
SM_6_1	RNA extraction, library construction, and RNA sequencing	HiSeq 4000	Illumina	SRR8494620	SRX5299178	NCBI Sequence Read Archive	SRP182638	https://identifiers.org/ncbi/insdc.sra:SRP182638	Preprocessing of sequencing data	GSM3581066	Gene Expression Omnibus	GSE125726	https://identifiers.org/geo:GSE125726
SM_6_2	RNA extraction, library construction, and RNA sequencing	HiSeq 4000	Illumina	SRR8494621	SRX5299179	NCBI Sequence Read Archive	SRP182638	https://identifiers.org/ncbi/insdc.sra:SRP182638	Preprocessing of sequencing data	GSM3581067	Gene Expression Omnibus	GSE125726	https://identifiers.org/geo:GSE125726
SM_6_3	RNA extraction, library construction, and RNA sequencing	HiSeq 4000	Illumina	SRR8494622	SRX5299180	NCBI Sequence Read Archive	SRP182638	https://identifiers.org/ncbi/insdc.sra:SRP182638	Preprocessing of sequencing data	GSM3581068	Gene Expression Omnibus	GSE125726	https://identifiers.org/geo:GSE125726
JS_1_1	RNA extraction, library construction, and RNA sequencing	HiSeq 4000	Illumina	SRR8494623	SRX5299181	NCBI Sequence Read Archive	SRP182638	https://identifiers.org/ncbi/insdc.sra:SRP182638	Preprocessing of sequencing data	GSM3581069	Gene Expression Omnibus	GSE125726	https://identifiers.org/geo:GSE125726
JS_1_2	RNA extraction, library construction, and RNA sequencing	HiSeq 4000	Illumina	SRR8494624	SRX5299182	NCBI Sequence Read Archive	SRP182638	https://identifiers.org/ncbi/insdc.sra:SRP182638	Preprocessing of sequencing data	GSM3581070	Gene Expression Omnibus	GSE125726	https://identifiers.org/geo:GSE125726
JS_1_3	RNA extraction, library construction, and RNA sequencing	HiSeq 4000	Illumina	SRR8494625	SRX5299183	NCBI Sequence Read Archive	SRP182638	https://identifiers.org/ncbi/insdc.sra:SRP182638	Preprocessing of sequencing data	GSM3581071	Gene Expression Omnibus	GSE125726	https://identifiers.org/geo:GSE125726
JS_2_1	RNA extraction, library construction, and RNA sequencing	HiSeq 4000	Illumina	SRR8494626	SRX5299184	NCBI Sequence Read Archive	SRP182638	https://identifiers.org/ncbi/insdc.sra:SRP182638	Preprocessing of sequencing data	GSM3581072	Gene Expression Omnibus	GSE125726	https://identifiers.org/geo:GSE125726
JS_2_2	RNA extraction, library construction, and RNA sequencing	HiSeq 4000	Illumina	SRR8494627	SRX5299185	NCBI Sequence Read Archive	SRP182638	https://identifiers.org/ncbi/insdc.sra:SRP182638	Preprocessing of sequencing data	GSM3581073	Gene Expression Omnibus	GSE125726	https://identifiers.org/geo:GSE125726
JS_2_3	RNA extraction, library construction, and RNA sequencing	HiSeq 4000	Illumina	SRR8494628	SRX5299186	NCBI Sequence Read Archive	SRP182638	https://identifiers.org/ncbi/insdc.sra:SRP182638	Preprocessing of sequencing data	GSM3581074	Gene Expression Omnibus	GSE125726	https://identifiers.org/geo:GSE125726
JS_3_1	RNA extraction, library construction, and RNA sequencing	HiSeq 4000	Illumina	SRR8494629	SRX5299187	NCBI Sequence Read Archive	SRP182638	https://identifiers.org/ncbi/insdc.sra:SRP182638	Preprocessing of sequencing data	GSM3581075	Gene Expression Omnibus	GSE125726	https://identifiers.org/geo:GSE125726
JS_3_2	RNA extraction, library construction, and RNA sequencing	HiSeq 4000	Illumina	SRR8494630	SRX5299188	NCBI Sequence Read Archive	SRP182638	https://identifiers.org/ncbi/insdc.sra:SRP182638	Preprocessing of sequencing data	GSM3581076	Gene Expression Omnibus	GSE125726	https://identifiers.org/geo:GSE125726
JS_3_3	RNA extraction, library construction, and RNA sequencing	HiSeq 4000	Illumina	SRR8494631	SRX5299189	NCBI Sequence Read Archive	SRP182638	https://identifiers.org/ncbi/insdc.sra:SRP182638	Preprocessing of sequencing data	GSM3581077	Gene Expression Omnibus	GSE125726	https://identifiers.org/geo:GSE125726
JS_4_1	RNA extraction, library construction, and RNA sequencing	HiSeq 4000	Illumina	SRR8494632	SRX5299190	NCBI Sequence Read Archive	SRP182638	https://identifiers.org/ncbi/insdc.sra:SRP182638	Preprocessing of sequencing data	GSM3581078	Gene Expression Omnibus	GSE125726	https://identifiers.org/geo:GSE125726
JS_4_2	RNA extraction, library construction, and RNA sequencing	HiSeq 4000	Illumina	SRR8494633	SRX5299191	NCBI Sequence Read Archive	SRP182638	https://identifiers.org/ncbi/insdc.sra:SRP182638	Preprocessing of sequencing data	GSM3581079	Gene Expression Omnibus	GSE125726	https://identifiers.org/geo:GSE125726
JS_4_3	RNA extraction, library construction, and RNA sequencing	HiSeq 4000	Illumina	SRR8494634	SRX5299192	NCBI Sequence Read Archive	SRP182638	https://identifiers.org/ncbi/insdc.sra:SRP182638	Preprocessing of sequencing data	GSM3581080	Gene Expression Omnibus	GSE125726	https://identifiers.org/geo:GSE125726
JS_5_1	RNA extraction, library construction, and RNA sequencing	HiSeq 4000	Illumina	SRR8494635	SRX5299193	NCBI Sequence Read Archive	SRP182638	https://identifiers.org/ncbi/insdc.sra:SRP182638	Preprocessing of sequencing data	GSM3581081	Gene Expression Omnibus	GSE125726	https://identifiers.org/geo:GSE125726
JS_5_2	RNA extraction, library construction, and RNA sequencing	HiSeq 4000	Illumina	SRR8494636	SRX5299194	NCBI Sequence Read Archive	SRP182638	https://identifiers.org/ncbi/insdc.sra:SRP182638	Preprocessing of sequencing data	GSM3581082	Gene Expression Omnibus	GSE125726	https://identifiers.org/geo:GSE125726
JS_5_3	RNA extraction, library construction, and RNA sequencing	HiSeq 4000	Illumina	SRR8494637	SRX5299195	NCBI Sequence Read Archive	SRP182638	https://identifiers.org/ncbi/insdc.sra:SRP182638	Preprocessing of sequencing data	GSM3581083	Gene Expression Omnibus	GSE125726	https://identifiers.org/geo:GSE125726
JS_6_1	RNA extraction, library construction, and RNA sequencing	HiSeq 4000	Illumina	SRR8494638	SRX5299196	NCBI Sequence Read Archive	SRP182638	https://identifiers.org/ncbi/insdc.sra:SRP182638	Preprocessing of sequencing data	GSM3581084	Gene Expression Omnibus	GSE125726	https://identifiers.org/geo:GSE125726
JS_6_2	RNA extraction, library construction, and RNA sequencing	HiSeq 4000	Illumina	SRR8494639	SRX5299197	NCBI Sequence Read Archive	SRP182638	https://identifiers.org/ncbi/insdc.sra:SRP182638	Preprocessing of sequencing data	GSM3581085	Gene Expression Omnibus	GSE125726	https://identifiers.org/geo:GSE125726
JS_6_3	RNA extraction, library construction, and RNA sequencing	HiSeq 4000	Illumina	SRR8494640	SRX5299198	NCBI Sequence Read Archive	SRP182638	https://identifiers.org/ncbi/insdc.sra:SRP182638	Preprocessing of sequencing data	GSM3581086	Gene Expression Omnibus	GSE125726	https://identifiers.org/geo:GSE125726
