# Supplementary material for: Global tissue-specific transcriptome analysis of Citrus sinensis fruit across six developmental stages
Source: Sci Data. 2019 Aug 21;6:153. doi: 10.1038/s41597-019-0162-y (PMC6704135; doi:10.1038/s41597-019-0162-y)
Supplement: Supplementary file 1 — Download metadata file [file 41597_2019_162_MOESM1_ESM.zip › s_Wu395A_study.txt]

Source Name	Characteristics[organism]	Term Source REF	Term Accession Number	Characteristics[organism part]	Term Source REF	Term Accession Number	Protocol REF	Sample Name	Factor Value[biological replicate]	Factor Value[fruit part]
nine trees grafted on the same rootstock Poncirus trifoliata L. Raf and cultivated in the same orchard - Fengjie Chongqing City China	Citrus sinensis	NCBITaxon	NCBITaxon:2711	exocarp	PO	PO:0009085	Sample collection	EP_1_1		Epicarp
nine trees grafted on the same rootstock Poncirus trifoliata L. Raf and cultivated in the same orchard - Fengjie Chongqing City China	Citrus sinensis	NCBITaxon	NCBITaxon:2711	exocarp	PO	PO:0009085	Sample collection	EP_1_2		Epicarp
nine trees grafted on the same rootstock Poncirus trifoliata L. Raf and cultivated in the same orchard - Fengjie Chongqing City China	Citrus sinensis	NCBITaxon	NCBITaxon:2711	exocarp	PO	PO:0009085	Sample collection	EP_1_3		Epicarp
nine trees grafted on the same rootstock Poncirus trifoliata L. Raf and cultivated in the same orchard - Fengjie Chongqing City China	Citrus sinensis	NCBITaxon	NCBITaxon:2711	exocarp	PO	PO:0009085	Sample collection	EP_2_1		Epicarp
nine trees grafted on the same rootstock Poncirus trifoliata L. Raf and cultivated in the same orchard - Fengjie Chongqing City China	Citrus sinensis	NCBITaxon	NCBITaxon:2711	exocarp	PO	PO:0009085	Sample collection	EP_2_2		Epicarp
nine trees grafted on the same rootstock Poncirus trifoliata L. Raf and cultivated in the same orchard - Fengjie Chongqing City China	Citrus sinensis	NCBITaxon	NCBITaxon:2711	exocarp	PO	PO:0009085	Sample collection	EP_2_3		Epicarp
nine trees grafted on the same rootstock Poncirus trifoliata L. Raf and cultivated in the same orchard - Fengjie Chongqing City China	Citrus sinensis	NCBITaxon	NCBITaxon:2711	exocarp	PO	PO:0009085	Sample collection	EP_3_1		Epicarp
nine trees grafted on the same rootstock Poncirus trifoliata L. Raf and cultivated in the same orchard - Fengjie Chongqing City China	Citrus sinensis	NCBITaxon	NCBITaxon:2711	exocarp	PO	PO:0009085	Sample collection	EP_3_2		Epicarp
nine trees grafted on the same rootstock Poncirus trifoliata L. Raf and cultivated in the same orchard - Fengjie Chongqing City China	Citrus sinensis	NCBITaxon	NCBITaxon:2711	exocarp	PO	PO:0009085	Sample collection	EP_3_3		Epicarp
nine trees grafted on the same rootstock Poncirus trifoliata L. Raf and cultivated in the same orchard - Fengjie Chongqing City China	Citrus sinensis	NCBITaxon	NCBITaxon:2711	exocarp	PO	PO:0009085	Sample collection	EP_4_1		Epicarp
nine trees grafted on the same rootstock Poncirus trifoliata L. Raf and cultivated in the same orchard - Fengjie Chongqing City China	Citrus sinensis	NCBITaxon	NCBITaxon:2711	exocarp	PO	PO:0009085	Sample collection	EP_4_2		Epicarp
nine trees grafted on the same rootstock Poncirus trifoliata L. Raf and cultivated in the same orchard - Fengjie Chongqing City China	Citrus sinensis	NCBITaxon	NCBITaxon:2711	exocarp	PO	PO:0009085	Sample collection	EP_4_3		Epicarp
nine trees grafted on the same rootstock Poncirus trifoliata L. Raf and cultivated in the same orchard - Fengjie Chongqing City China	Citrus sinensis	NCBITaxon	NCBITaxon:2711	exocarp	PO	PO:0009085	Sample collection	EP_5_1		Epicarp
nine trees grafted on the same rootstock Poncirus trifoliata L. Raf and cultivated in the same orchard - Fengjie Chongqing City China	Citrus sinensis	NCBITaxon	NCBITaxon:2711	exocarp	PO	PO:0009085	Sample collection	EP_5_2		Epicarp
nine trees grafted on the same rootstock Poncirus trifoliata L. Raf and cultivated in the same orchard - Fengjie Chongqing City China	Citrus sinensis	NCBITaxon	NCBITaxon:2711	exocarp	PO	PO:0009085	Sample collection	EP_5_3		Epicarp
nine trees grafted on the same rootstock Poncirus trifoliata L. Raf and cultivated in the same orchard - Fengjie Chongqing City China	Citrus sinensis	NCBITaxon	NCBITaxon:2711	exocarp	PO	PO:0009085	Sample collection	EP_6_1		Epicarp
nine trees grafted on the same rootstock Poncirus trifoliata L. Raf and cultivated in the same orchard - Fengjie Chongqing City China	Citrus sinensis	NCBITaxon	NCBITaxon:2711	exocarp	PO	PO:0009085	Sample collection	EP_6_2		Epicarp
nine trees grafted on the same rootstock Poncirus trifoliata L. Raf and cultivated in the same orchard - Fengjie Chongqing City China	Citrus sinensis	NCBITaxon	NCBITaxon:2711	exocarp	PO	PO:0009085	Sample collection	EP_6_3		Epicarp
nine trees grafted on the same rootstock Poncirus trifoliata L. Raf and cultivated in the same orchard - Fengjie Chongqing City China	Citrus sinensis	NCBITaxon	NCBITaxon:2711	albedo	BTO	BTO:0000053	Sample collection	AL_1_1		Albedo
nine trees grafted on the same rootstock Poncirus trifoliata L. Raf and cultivated in the same orchard - Fengjie Chongqing City China	Citrus sinensis	NCBITaxon	NCBITaxon:2711	albedo	BTO	BTO:0000053	Sample collection	AL_1_2		Albedo
nine trees grafted on the same rootstock Poncirus trifoliata L. Raf and cultivated in the same orchard - Fengjie Chongqing City China	Citrus sinensis	NCBITaxon	NCBITaxon:2711	albedo	BTO	BTO:0000053	Sample collection	AL_1_3		Albedo
nine trees grafted on the same rootstock Poncirus trifoliata L. Raf and cultivated in the same orchard - Fengjie Chongqing City China	Citrus sinensis	NCBITaxon	NCBITaxon:2711	albedo	BTO	BTO:0000053	Sample collection	AL_2_1		Albedo
nine trees grafted on the same rootstock Poncirus trifoliata L. Raf and cultivated in the same orchard - Fengjie Chongqing City China	Citrus sinensis	NCBITaxon	NCBITaxon:2711	albedo	BTO	BTO:0000053	Sample collection	AL_2_2		Albedo
nine trees grafted on the same rootstock Poncirus trifoliata L. Raf and cultivated in the same orchard - Fengjie Chongqing City China	Citrus sinensis	NCBITaxon	NCBITaxon:2711	albedo	BTO	BTO:0000053	Sample collection	AL_2_3		Albedo
nine trees grafted on the same rootstock Poncirus trifoliata L. Raf and cultivated in the same orchard - Fengjie Chongqing City China	Citrus sinensis	NCBITaxon	NCBITaxon:2711	albedo	BTO	BTO:0000053	Sample collection	AL_3_1		Albedo
nine trees grafted on the same rootstock Poncirus trifoliata L. Raf and cultivated in the same orchard - Fengjie Chongqing City China	Citrus sinensis	NCBITaxon	NCBITaxon:2711	albedo	BTO	BTO:0000053	Sample collection	AL_3_2		Albedo
nine trees grafted on the same rootstock Poncirus trifoliata L. Raf and cultivated in the same orchard - Fengjie Chongqing City China	Citrus sinensis	NCBITaxon	NCBITaxon:2711	albedo	BTO	BTO:0000053	Sample collection	AL_3_3		Albedo
nine trees grafted on the same rootstock Poncirus trifoliata L. Raf and cultivated in the same orchard - Fengjie Chongqing City China	Citrus sinensis	NCBITaxon	NCBITaxon:2711	albedo	BTO	BTO:0000053	Sample collection	AL_4_1		Albedo
nine trees grafted on the same rootstock Poncirus trifoliata L. Raf and cultivated in the same orchard - Fengjie Chongqing City China	Citrus sinensis	NCBITaxon	NCBITaxon:2711	albedo	BTO	BTO:0000053	Sample collection	AL_4_2		Albedo
nine trees grafted on the same rootstock Poncirus trifoliata L. Raf and cultivated in the same orchard - Fengjie Chongqing City China	Citrus sinensis	NCBITaxon	NCBITaxon:2711	albedo	BTO	BTO:0000053	Sample collection	AL_4_3		Albedo
nine trees grafted on the same rootstock Poncirus trifoliata L. Raf and cultivated in the same orchard - Fengjie Chongqing City China	Citrus sinensis	NCBITaxon	NCBITaxon:2711	albedo	BTO	BTO:0000053	Sample collection	AL_5_1		Albedo
nine trees grafted on the same rootstock Poncirus trifoliata L. Raf and cultivated in the same orchard - Fengjie Chongqing City China	Citrus sinensis	NCBITaxon	NCBITaxon:2711	albedo	BTO	BTO:0000053	Sample collection	AL_5_2		Albedo
nine trees grafted on the same rootstock Poncirus trifoliata L. Raf and cultivated in the same orchard - Fengjie Chongqing City China	Citrus sinensis	NCBITaxon	NCBITaxon:2711	albedo	BTO	BTO:0000053	Sample collection	AL_5_3		Albedo
nine trees grafted on the same rootstock Poncirus trifoliata L. Raf and cultivated in the same orchard - Fengjie Chongqing City China	Citrus sinensis	NCBITaxon	NCBITaxon:2711	albedo	BTO	BTO:0000053	Sample collection	AL_6_1		Albedo
nine trees grafted on the same rootstock Poncirus trifoliata L. Raf and cultivated in the same orchard - Fengjie Chongqing City China	Citrus sinensis	NCBITaxon	NCBITaxon:2711	albedo	BTO	BTO:0000053	Sample collection	AL_6_2		Albedo
nine trees grafted on the same rootstock Poncirus trifoliata L. Raf and cultivated in the same orchard - Fengjie Chongqing City China	Citrus sinensis	NCBITaxon	NCBITaxon:2711	albedo	BTO	BTO:0000053	Sample collection	AL_6_3		Albedo
nine trees grafted on the same rootstock Poncirus trifoliata L. Raf and cultivated in the same orchard - Fengjie Chongqing City China	Citrus sinensis	NCBITaxon	NCBITaxon:2711	membrane organ	UBERON	UBERON:0000094	Sample collection	SM_1_1		Segment membrane
nine trees grafted on the same rootstock Poncirus trifoliata L. Raf and cultivated in the same orchard - Fengjie Chongqing City China	Citrus sinensis	NCBITaxon	NCBITaxon:2711	membrane organ	UBERON	UBERON:0000094	Sample collection	SM_1_2		Segment membrane
nine trees grafted on the same rootstock Poncirus trifoliata L. Raf and cultivated in the same orchard - Fengjie Chongqing City China	Citrus sinensis	NCBITaxon	NCBITaxon:2711	membrane organ	UBERON	UBERON:0000094	Sample collection	SM_1_3		Segment membrane
nine trees grafted on the same rootstock Poncirus trifoliata L. Raf and cultivated in the same orchard - Fengjie Chongqing City China	Citrus sinensis	NCBITaxon	NCBITaxon:2711	membrane organ	UBERON	UBERON:0000094	Sample collection	SM_2_1		Segment membrane
nine trees grafted on the same rootstock Poncirus trifoliata L. Raf and cultivated in the same orchard - Fengjie Chongqing City China	Citrus sinensis	NCBITaxon	NCBITaxon:2711	membrane organ	UBERON	UBERON:0000094	Sample collection	SM_2_2		Segment membrane
nine trees grafted on the same rootstock Poncirus trifoliata L. Raf and cultivated in the same orchard - Fengjie Chongqing City China	Citrus sinensis	NCBITaxon	NCBITaxon:2711	membrane organ	UBERON	UBERON:0000094	Sample collection	SM_2_3		Segment membrane
nine trees grafted on the same rootstock Poncirus trifoliata L. Raf and cultivated in the same orchard - Fengjie Chongqing City China	Citrus sinensis	NCBITaxon	NCBITaxon:2711	membrane organ	UBERON	UBERON:0000094	Sample collection	SM_3_1		Segment membrane
nine trees grafted on the same rootstock Poncirus trifoliata L. Raf and cultivated in the same orchard - Fengjie Chongqing City China	Citrus sinensis	NCBITaxon	NCBITaxon:2711	membrane organ	UBERON	UBERON:0000094	Sample collection	SM_3_2		Segment membrane
nine trees grafted on the same rootstock Poncirus trifoliata L. Raf and cultivated in the same orchard - Fengjie Chongqing City China	Citrus sinensis	NCBITaxon	NCBITaxon:2711	membrane organ	UBERON	UBERON:0000094	Sample collection	SM_3_3		Segment membrane
nine trees grafted on the same rootstock Poncirus trifoliata L. Raf and cultivated in the same orchard - Fengjie Chongqing City China	Citrus sinensis	NCBITaxon	NCBITaxon:2711	membrane organ	UBERON	UBERON:0000094	Sample collection	SM_4_1		Segment membrane
nine trees grafted on the same rootstock Poncirus trifoliata L. Raf and cultivated in the same orchard - Fengjie Chongqing City China	Citrus sinensis	NCBITaxon	NCBITaxon:2711	membrane organ	UBERON	UBERON:0000094	Sample collection	SM_4_2		Segment membrane
nine trees grafted on the same rootstock Poncirus trifoliata L. Raf and cultivated in the same orchard - Fengjie Chongqing City China	Citrus sinensis	NCBITaxon	NCBITaxon:2711	membrane organ	UBERON	UBERON:0000094	Sample collection	SM_4_3		Segment membrane
nine trees grafted on the same rootstock Poncirus trifoliata L. Raf and cultivated in the same orchard - Fengjie Chongqing City China	Citrus sinensis	NCBITaxon	NCBITaxon:2711	membrane organ	UBERON	UBERON:0000094	Sample collection	SM_5_1		Segment membrane
nine trees grafted on the same rootstock Poncirus trifoliata L. Raf and cultivated in the same orchard - Fengjie Chongqing City China	Citrus sinensis	NCBITaxon	NCBITaxon:2711	membrane organ	UBERON	UBERON:0000094	Sample collection	SM_5_2		Segment membrane
nine trees grafted on the same rootstock Poncirus trifoliata L. Raf and cultivated in the same orchard - Fengjie Chongqing City China	Citrus sinensis	NCBITaxon	NCBITaxon:2711	membrane organ	UBERON	UBERON:0000094	Sample collection	SM_5_3		Segment membrane
nine trees grafted on the same rootstock Poncirus trifoliata L. Raf and cultivated in the same orchard - Fengjie Chongqing City China	Citrus sinensis	NCBITaxon	NCBITaxon:2711	membrane organ	UBERON	UBERON:0000094	Sample collection	SM_6_1		Segment membrane
nine trees grafted on the same rootstock Poncirus trifoliata L. Raf and cultivated in the same orchard - Fengjie Chongqing City China	Citrus sinensis	NCBITaxon	NCBITaxon:2711	membrane organ	UBERON	UBERON:0000094	Sample collection	SM_6_2		Segment membrane
nine trees grafted on the same rootstock Poncirus trifoliata L. Raf and cultivated in the same orchard - Fengjie Chongqing City China	Citrus sinensis	NCBITaxon	NCBITaxon:2711	membrane organ	UBERON	UBERON:0000094	Sample collection	SM_6_3		Segment membrane
nine trees grafted on the same rootstock Poncirus trifoliata L. Raf and cultivated in the same orchard - Fengjie Chongqing City China	Citrus sinensis	NCBITaxon	NCBITaxon:2711	juice sac tissue	PO	PO:0006013	Sample collection	JS_1_1		juice sacs
nine trees grafted on the same rootstock Poncirus trifoliata L. Raf and cultivated in the same orchard - Fengjie Chongqing City China	Citrus sinensis	NCBITaxon	NCBITaxon:2711	juice sac tissue	PO	PO:0006013	Sample collection	JS_1_2		juice sacs
nine trees grafted on the same rootstock Poncirus trifoliata L. Raf and cultivated in the same orchard - Fengjie Chongqing City China	Citrus sinensis	NCBITaxon	NCBITaxon:2711	juice sac tissue	PO	PO:0006013	Sample collection	JS_1_3		juice sacs
nine trees grafted on the same rootstock Poncirus trifoliata L. Raf and cultivated in the same orchard - Fengjie Chongqing City China	Citrus sinensis	NCBITaxon	NCBITaxon:2711	juice sac tissue	PO	PO:0006013	Sample collection	JS_2_1		juice sacs
nine trees grafted on the same rootstock Poncirus trifoliata L. Raf and cultivated in the same orchard - Fengjie Chongqing City China	Citrus sinensis	NCBITaxon	NCBITaxon:2711	juice sac tissue	PO	PO:0006013	Sample collection	JS_2_2		juice sacs
nine trees grafted on the same rootstock Poncirus trifoliata L. Raf and cultivated in the same orchard - Fengjie Chongqing City China	Citrus sinensis	NCBITaxon	NCBITaxon:2711	juice sac tissue	PO	PO:0006013	Sample collection	JS_2_3		juice sacs
nine trees grafted on the same rootstock Poncirus trifoliata L. Raf and cultivated in the same orchard - Fengjie Chongqing City China	Citrus sinensis	NCBITaxon	NCBITaxon:2711	juice sac tissue	PO	PO:0006013	Sample collection	JS_3_1		juice sacs
nine trees grafted on the same rootstock Poncirus trifoliata L. Raf and cultivated in the same orchard - Fengjie Chongqing City China	Citrus sinensis	NCBITaxon	NCBITaxon:2711	juice sac tissue	PO	PO:0006013	Sample collection	JS_3_2		juice sacs
nine trees grafted on the same rootstock Poncirus trifoliata L. Raf and cultivated in the same orchard - Fengjie Chongqing City China	Citrus sinensis	NCBITaxon	NCBITaxon:2711	juice sac tissue	PO	PO:0006013	Sample collection	JS_3_3		juice sacs
nine trees grafted on the same rootstock Poncirus trifoliata L. Raf and cultivated in the same orchard - Fengjie Chongqing City China	Citrus sinensis	NCBITaxon	NCBITaxon:2711	juice sac tissue	PO	PO:0006013	Sample collection	JS_4_1		juice sacs
nine trees grafted on the same rootstock Poncirus trifoliata L. Raf and cultivated in the same orchard - Fengjie Chongqing City China	Citrus sinensis	NCBITaxon	NCBITaxon:2711	juice sac tissue	PO	PO:0006013	Sample collection	JS_4_2		juice sacs
nine trees grafted on the same rootstock Poncirus trifoliata L. Raf and cultivated in the same orchard - Fengjie Chongqing City China	Citrus sinensis	NCBITaxon	NCBITaxon:2711	juice sac tissue	PO	PO:0006013	Sample collection	JS_4_3		juice sacs
nine trees grafted on the same rootstock Poncirus trifoliata L. Raf and cultivated in the same orchard - Fengjie Chongqing City China	Citrus sinensis	NCBITaxon	NCBITaxon:2711	juice sac tissue	PO	PO:0006013	Sample collection	JS_5_1		juice sacs
nine trees grafted on the same rootstock Poncirus trifoliata L. Raf and cultivated in the same orchard - Fengjie Chongqing City China	Citrus sinensis	NCBITaxon	NCBITaxon:2711	juice sac tissue	PO	PO:0006013	Sample collection	JS_5_2		juice sacs
nine trees grafted on the same rootstock Poncirus trifoliata L. Raf and cultivated in the same orchard - Fengjie Chongqing City China	Citrus sinensis	NCBITaxon	NCBITaxon:2711	juice sac tissue	PO	PO:0006013	Sample collection	JS_5_3		juice sacs
nine trees grafted on the same rootstock Poncirus trifoliata L. Raf and cultivated in the same orchard - Fengjie Chongqing City China	Citrus sinensis	NCBITaxon	NCBITaxon:2711	juice sac tissue	PO	PO:0006013	Sample collection	JS_6_1		juice sacs
nine trees grafted on the same rootstock Poncirus trifoliata L. Raf and cultivated in the same orchard - Fengjie Chongqing City China	Citrus sinensis	NCBITaxon	NCBITaxon:2711	juice sac tissue	PO	PO:0006013	Sample collection	JS_6_2		juice sacs
nine trees grafted on the same rootstock Poncirus trifoliata L. Raf and cultivated in the same orchard - Fengjie Chongqing City China	Citrus sinensis	NCBITaxon	NCBITaxon:2711	juice sac tissue	PO	PO:0006013	Sample collection	JS_6_3		juice sacs
