# Supplementary material for: Global tissue-specific transcriptome analysis of Citrus sinensis fruit across six developmental stages
Source: Sci Data. 2019 Aug 21;6:153. doi: 10.1038/s41597-019-0162-y (PMC6704135; doi:10.1038/s41597-019-0162-y)
Supplement: Supplementary file 1 — Download metadata file [file 41597_2019_162_MOESM1_ESM.zip › i_Investigation.txt]

# Investigation File generated for Scientific Data with Investigation File Authoring Tool version 0.1.0 on 31/07/2019 - This metadata file is CC0
ONTOLOGY SOURCE REFERENCE
Term Source Name	NCBITaxon	PO	BTO	UBERON	OBI	EFO	ENVO	ERO
Term Source File	http://data.bioontology.org/ontologies/NCBITAXON	http://data.bioontology.org/ontologies/PO	http://data.bioontology.org/ontologies/BTO	http://data.bioontology.org/ontologies/UBERON	http://data.bioontology.org/ontologies/OBI	http://data.bioontology.org/ontologies/EFO	http://data.bioontology.org/ontologies/ENVO	http://data.bioontology.org/ontologies/ERO
Term Source Version	2016AB	Version # 20	unknown	releases/2014-06-15	2014-08-18	3.7.0		2013-08-02
Term Source Description	National Center for Biotechnology Information (NCBI) Organismal Classification	Plant Ontology	BRENDA Tissue and Enzyme Source Ontology	Uber Anatomy Ontology	Ontology for Biomedical Investigations	Experimental Factor Ontology	Environment Ontology	Eagle-I Research Resource Ontology
INVESTIGATION
Investigation Identifier
Investigation Title
Investigation Description
Investigation Submission Date
Investigation Public Release Date
INVESTIGATION PUBLICATIONS
Investigation PubMed ID
Investigation Publication DOI
Investigation Publication Author List
Investigation Publication Title
Investigation Publication Status
Investigation Publication Status Term Accession Number
Investigation Publication Status Term Source REF
INVESTIGATION CONTACTS
Investigation Person Last Name
Investigation Person Mid Initials
Investigation Person First Name
Investigation Person Address
Investigation Person Phone
Investigation Person Fax
Investigation Person Email
Investigation Person Affiliation
Investigation Person Roles
Investigation Person Roles Term Accession Number
Investigation Person Roles Term Source REF
STUDY
Study Identifier	10.1038/s41597-019-0162-y
Study Title	Global tissue-specific transcriptome analysis of Citrus sinensis fruit across six developmental stages
Study Submission Date	09/05/2019
Study Public Release Date	21/08/2019
Study Description	https://www.nature.com/articles/s41597-019-0162-y
Study File Name	s_Wu395A_study.txt
Comment[Subject Keywords]	""
Comment[Manuscript Licence]	CC BY-4.0
Comment[Experimental Metadata Licence]	CC0
Comment[Supplementary Information File Name]
Comment[Supplementary Information File Type]
Comment[Supplementary Information File URL]
Comment[Data Repository]	NCBI Sequence Read Archive;Gene Expression Omnibus
Comment[Data Record Accession]	SRP182638;GSE125726
Comment[Data Record URI]	https://identifiers.org/ncbi/insdc.sra:SRP182638;https://identifiers.org/geo:GSE125726
STUDY DESIGN DESCRIPTORS
Study Design Type	transcription profiling design	organism part comparison design	organism development design
Study Design Type Term Accession Number	OBI:0001430	http://www.ebi.ac.uk/efo/EFO_0001750	OBI:0001328
Study Design Type Term Source REF	OBI	EFO	OBI
STUDY PUBLICATIONS
Study PubMed ID
Study Publication DOI
Study Publication Author List
Study Publication Title
Study Publication Status
Study Publication Status Term Accession Number
Study Publication Status Term Source REF
STUDY FACTORS
Study Factor Name	biological replicate	fruit part
Study Factor Type	biological replicate	fruit part
Study Factor Type Term Accession Number	http://www.ebi.ac.uk/efo/EFO_0002091	FOODON:03420167
Study Factor Type Term Source REF	EFO	ENVO
STUDY ASSAYS
Study Assay Measurement Type	transcription profiling assay
Study Assay Measurement Type Term Accession Number	OBI:0000424
Study Assay Measurement Type Term Source REF	ERO
Study Assay Technology Type	RNA sequencing
Study Assay Technology Type Term Accession Number	ERO:0001658
Study Assay Technology Type Term Source REF	ERO
Study Assay Technology Platform	instrument;manufacturer
Study Assay File Name	a_Wu395A_assay.txt
STUDY PROTOCOLS
Study Protocol Name	Sample collection	RNA extraction, library construction, and RNA sequencing	Preprocessing of sequencing data
Study Protocol Type	sample collection protocol	RNA sequencing	data transformation
Study Protocol Type Term Accession Number	http://www.ebi.ac.uk/efo/EFO_0005518	ERO:0001658	OBI:0200000
Study Protocol Type Term Source REF	EFO	ERO	ERO
Study Protocol Description			
Study Protocol URI	""	""	""
Study Protocol Version			
Study Protocol Parameters Name	""	instrument;manufacturer	""
Study Protocol Parameters Name Term Accession Number	""	""	""
Study Protocol Parameters Name Term Source REF	""	""	""
Study Protocol Components Name	""	""	""
Study Protocol Components Type	""	""	""
Study Protocol Components Type Term Accession Number	""	""	""
Study Protocol Components Type Term Source REF	""	""	""
STUDY CONTACTS
Study Person Last Name	Feng	Wu	Yi
Study Person First Name	Guizhi	Juxun	Hualin
Study Person Mid Initials
Study Person Email	""	wjxun@mail.hzau.edu.cn	""
Study Person Phone
Study Person Fax
Study Person Address
Study Person Affiliation	Key Laboratory of Horticultural Plant Biology, Ministry of Education, Huazhong Agricultural University, Wuhan, 430070, China	Key Laboratory of Horticultural Plant Biology, Ministry of Education, Huazhong Agricultural University, Wuhan, 430070, China	Key Laboratory of Horticultural Plant Biology, Ministry of Education, Huazhong Agricultural University, Wuhan, 430070, China
Study Person Roles
Study Person Roles Term Accession Number
Study Person Roles Term Source REF
Comment[Study Person ORCID]	""	""	""
Comment[Funder]
Comment[FundRef ID]
Comment[Funder Term Source REF]
Comment[Grant Identifier]
